# Supplementary material for: Elucidating the Immune Response to SARS-CoV-2: Natural Infection versus Covaxin/Covishield Vaccination in a South Indian Population
Source: Viruses. 2024 Jul 23;16(8):1178. doi: 10.3390/v16081178 (PMC11360806; doi:10.3390/v16081178)
Supplement: Supplementary file 1 [file viruses-16-01178-s001.zip]

Archive with 1 entries (1 files):
- viruses-3049542-supplementary.pdf
